# Supplementary material for: Elucidating the Role of THPO and Related Molecular Markers in Lymph Node Metastasis and Prognosis of Gastric Cancer: Insights From TCGA Data Analysis
Source: Genet Res (Camb). 2025 Sep 26;2025:1438367. doi: 10.1155/genr/1438367 (PMC12494475; doi:10.1155/genr/1438367)
Supplement: Supporting Information 1 — Supporting file 1. The identified DEGs between N0 and N3 gastric cancer patients. [file 1438367.f1.xlsx]

## Sheet: 1438367.f1
Supplementary file 1. The identified DEGs between N0 and N3 gastric cancer patients
gene	conMean	treatMean	logFC	pValue
IGFL1	0.764865	0.34038	-1.16806	0.0189189
DEFA5	1.47005	0.680698	-1.11078	0.0466478
DKK4	1.35376	0.734385	-0.88236	0.00881399
PLA2G1B	0.861163	0.503504	-0.774282	0.0196793
C5orf46	1.13255	0.667965	-0.761728	0.0104064
TMEM211	0.70874	0.42111	-0.751059	0.0059278
PTPN20	0.962725	0.58758	-0.712339	0.0194692
NOTUM	2.84834	1.77892	-0.679119	0.0256581
ASCL5	0.695781	0.439379	-0.663169	0.042764
UTS2	0.98233	0.641282	-0.615247	0.0343786
PLPP4	1.22534	0.833839	-0.555337	0.0105134
TNNT1	1.97854	1.38479	-0.514769	0.0272813
ABCA6	0.738671	1.04536	0.501001	0.000892002
CCDC198	0.888601	1.25972	0.503491	0.0444947
CRTAC1	0.672687	0.956201	0.507377	0.0251083
PAK3	0.599032	0.853055	0.510006	0.0100188
MUSK	0.527135	0.751615	0.511822	0.00709853
THPO	0.596742	0.852453	0.514513	0.00343147
C6	0.854326	1.22201	0.516395	0.00730387
GHRL	1.15543	1.654	0.517533	0.000396773
ABCA8	1.12345	1.61824	0.526491	0.0017532
ABCA9	0.728393	1.0494	0.52677	0.00312838
CLC	0.890578	1.2927	0.537578	0.0418922
HDC	0.761973	1.10711	0.538981	2.17e-05
SLC1A7	0.91822	1.33537	0.54033	0.00146429
KCNIP1	0.473672	0.692184	0.547269	0.0111409
B3GNT6	1.41853	2.07548	0.549047	0.0194079
GALNT16	0.800729	1.17408	0.552139	0.000676438
REP15	0.627081	0.921824	0.555841	0.0434922
UGT2B17	0.753869	1.10825	0.555896	0.0417074
ADCYAP1	0.585	0.869024	0.57096	0.0033768
NPTX1	0.83402	1.24431	0.577192	0.00821176
CTNND2	0.599754	0.897305	0.581227	0.0139638
ADH1B	1.47897	2.21894	0.585276	0.000349361
DCLK1	0.850498	1.27856	0.588143	0.000359054
COL4A3	0.56705	0.854319	0.5913	0.000884398
LYPD2	1.84291	2.78363	0.594983	0.0334299
THSD7B	0.481424	0.744564	0.629088	0.0115669
ASCL1	0.430118	0.666306	0.631453	0.0335096
ADH4	1.15405	1.84676	0.678293	0.039106
PCSK1	0.728049	1.17279	0.687839	0.0375507
CRISP3	0.665754	1.1447	0.781913	0.0188158
