# Supplementary material for: Elucidating the Role of THPO and Related Molecular Markers in Lymph Node Metastasis and Prognosis of Gastric Cancer: Insights From TCGA Data Analysis
Source: Genet Res (Camb). 2025 Sep 26;2025:1438367. doi: 10.1155/genr/1438367 (PMC12494475; doi:10.1155/genr/1438367)
Supplement: Supporting Information 2 — Supporting file 2. The THPO-related molecules identified by the correlation analysis. [file 1438367.f2.xlsx]

## Sheet: Sheet1
Supplementary file 2. The THPO-related molecules identified by the correlation analysis
Gene	cor	pvalue
SLC7A2	0.383612	8.01e-16
DVL2	0.345758	5.89e-13
WDR54	0.312328	9.97e-11
CACNA2D2	0.363642	2.9e-14
JARID2	0.338736	1.82e-12
POMT2	0.348563	3.72e-13
DPF1	0.328168	9.48e-12
SYT7	0.306277	2.36e-10
GABRA3	0.321125	2.75e-11
ANGEL1	0.308478	1.73e-10
KCNG1	0.338854	1.79e-12
USP2	0.321983	2.42e-11
TUBG2	0.304716	2.94e-10
METTL1	0.310565	1.29e-10
RAB27B	-0.306969	2.14e-10
MCOLN3	0.306477	2.3e-10
F7	0.522294	4.51e-30
SLC2A3	0.300955	4.97e-10
ELMO2	0.30171	4.48e-10
DLX3	0.329186	8.11e-12
SNCAIP	0.37751	2.46e-15
SMARCD1	0.330856	6.27e-12
TRO	0.454792	2.54e-22
SDK2	0.301504	4.61e-10
SCT	0.399716	3.68e-17
CLTCL1	0.332116	5.16e-12
SCARB1	0.360384	5.1e-14
PANX2	0.30177	4.44e-10
TEAD2	0.329771	7.41e-12
ADD2	0.336971	2.41e-12
SLC46A1	0.317168	4.93e-11
NAALAD2	0.456056	1.88e-22
FBLN1	0.307622	1.95e-10
SCGN	0.336011	2.81e-12
SMARCD3	0.320095	3.2e-11
ZNF324	0.30706	2.12e-10
HAL	0.385089	6.08e-16
FAM234B	0.364442	2.53e-14
APOB	0.43915	9.28e-21
EFR3B	0.496741	6.2e-27
BCORL1	0.400396	3.22e-17
GNAS	0.349862	3e-13
CNOT3	0.327965	9.78e-12
DNMT3B	0.476586	1.22e-24
ARHGAP28	0.320741	2.91e-11
THPO	1	0
CHRD	0.600273	1.7e-41
CERS4	0.416113	1.34e-18
PLEKHG2	0.318506	4.05e-11
DLL3	0.44349	3.48e-21
NAT14	0.409785	4.92e-18
APOH	0.414516	1.87e-18
SLC22A17	0.312507	9.72e-11
TYRO3	0.329402	7.84e-12
PHGDH	0.325263	1.47e-11
TEKT2	0.385384	5.76e-16
AAAS	0.340176	1.45e-12
MAGEB2	0.395828	7.87e-17
CBARP	0.339635	1.58e-12
PALM	0.363374	3.04e-14
ZDHHC8	0.304187	3.17e-10
SERPIND1	0.329907	7.26e-12
NEFH	0.52798	8.3e-31
THOC5	0.315424	6.36e-11
TSPO	-0.376684	2.86e-15
FAM118A	0.304827	2.9e-10
SAMD15	0.357524	8.31e-14
GALNT16	0.396783	6.53e-17
PLTP	0.349132	3.39e-13
NINL	0.358721	6.77e-14
SALL4	0.45901	9.31e-23
SLCO4A1	-0.308461	1.74e-10
PTK6	-0.319996	3.25e-11
RSPO4	0.42174	4.12e-19
POFUT1	0.313891	7.96e-11
OXT	0.452213	4.66e-22
TTI1	0.321561	2.57e-11
ASIP	0.335547	3.02e-12
LAMA1	0.518137	1.52e-29
SCML2	0.423162	3.05e-19
PCSK1N	0.360772	4.77e-14
JADE3	0.34038	1.4e-12
USP11	0.374157	4.52e-15
FGD1	0.432669	3.91e-20
MAGED2	0.309315	1.54e-10
QPRT	0.373624	4.98e-15
TMC5	-0.34702	4.79e-13
IGDCC4	0.320391	3.06e-11
BMF	0.351596	2.25e-13
GDAP1	0.300609	5.21e-10
TUSC3	0.365372	2.15e-14
TUBB4A	0.44081	6.39e-21
SLC17A7	0.335667	2.96e-12
AURKC	0.391348	1.86e-16
CCNE1	0.384485	6.81e-16
TBCB	0.309931	1.41e-10
FSD1	0.449364	9.04e-22
SULT2A1	0.397618	5.55e-17
MAST1	0.375288	3.69e-15
ISYNA1	0.330085	7.06e-12
CRTC1	0.301316	4.73e-10
HPN	0.388672	3.1e-16
GSDME	0.337553	2.2e-12
MEST	0.327439	1.06e-11
AGR2	-0.34371	8.21e-13
AMBP	0.328381	9.17e-12
LZTS2	0.312322	9.98e-11
NEURL1	0.305779	2.54e-10
RUNDC3A	0.350168	2.85e-13
CBX1	0.382331	1.02e-15
BLMH	0.327187	1.1e-11
DLX4	0.337466	2.23e-12
RND2	0.501534	1.67e-27
ABCC3	-0.345277	6.37e-13
MPP2	0.36811	1.33e-14
EFNB3	0.360014	5.43e-14
VTN	0.441206	5.85e-21
UNC119	0.327206	1.1e-11
HPX	0.512047	8.8e-29
APOC3	0.417626	9.78e-19
P3H3	0.305043	2.81e-10
PRPF40B	0.353709	1.58e-13
ADGRD1	0.395599	8.22e-17
FAM184A	0.424177	2.46e-19
SLC16A10	0.335668	2.96e-12
PCDHB5	0.438733	1.02e-20
STC2	0.316431	5.49e-11
ACVR2B	0.355667	1.14e-13
ADAM23	0.309608	1.47e-10
LMAN2L	0.322938	2.09e-11
POMC	0.453887	3.14e-22
TLX2	0.390728	2.1e-16
HTRA2	0.314514	7.27e-11
LOXL3	0.332743	4.68e-12
GGCX	0.31132	1.15e-10
CHST10	0.413816	2.16e-18
PROC	0.338981	1.75e-12
ARID3A	0.46004	7.27e-23
VAX2	0.408298	6.65e-18
BCL9	0.318248	4.21e-11
MARK1	0.31619	5.69e-11
GPX7	0.370517	8.68e-15
DLGAP3	0.381578	1.17e-15
DNAJC6	0.384822	6.39e-16
MFAP2	0.390932	2.02e-16
KIF17	0.315513	6.28e-11
P3H1	0.303062	3.71e-10
TSPAN1	-0.314446	7.34e-11
SLC5A9	0.309229	1.56e-10
COLEC11	0.326394	1.24e-11
APOA1	0.434512	2.61e-20
TTR	0.355616	1.15e-13
DNMT3A	0.390041	2.39e-16
GPAM	0.303186	3.65e-10
IQSEC3	0.313119	8.9e-11
PLS1	-0.347588	4.37e-13
TBX4	0.474708	1.97e-24
ZSCAN18	0.304766	2.92e-10
MAPK8IP1	0.30462	2.98e-10
ADGRB2	0.331993	5.26e-12
HOXC13	0.408126	6.89e-18
HOXC12	0.383819	7.71e-16
SARDH	0.314825	6.95e-11
INHA	0.355569	1.16e-13
OBSL1	0.407885	7.23e-18
CHD6	0.324013	1.78e-11
MOCS3	0.305576	2.61e-10
MAGEA10	0.455313	2.24e-22
HIF3A	0.414995	1.69e-18
MOCS1	0.323335	1.97e-11
SSUH2	0.341588	1.16e-12
NRSN2	0.367455	1.49e-14
TCF15	0.389852	2.48e-16
F10	0.425868	1.71e-19
CTAG2	0.355584	1.15e-13
LRFN1	0.482254	2.87e-25
SMO	0.427888	1.11e-19
HOXD3	0.374315	4.4e-15
HOXD9	0.379566	1.69e-15
HOXD10	0.42063	5.21e-19
SHBG	0.475717	1.53e-24
CDKN1C	0.369182	1.1e-14
SYT5	0.38749	3.88e-16
TNNI3	0.313433	8.5e-11
GAMT	0.386987	4.26e-16
FAM155B	0.304104	3.21e-10
KIF1A	0.375193	3.75e-15
HRC	0.381635	1.16e-15
TRIM28	0.351006	2.48e-13
DUSP9	0.541476	1.31e-32
RGN	0.421369	4.46e-19
KCNC3	0.440729	6.51e-21
LRRC4B	0.420763	5.07e-19
KHDRBS3	0.305518	2.63e-10
LLGL1	0.342579	9.86e-13
C19orf12	0.381948	1.09e-15
POPDC3	0.317525	4.68e-11
ITGB4	-0.313067	8.96e-11
ERAL1	0.308351	1.76e-10
SNAP25	0.30011	5.58e-10
NES	0.360442	5.05e-14
WASF3	0.486681	9.06e-26
MYH10	0.451981	4.92e-22
TMCC2	0.342448	1.01e-12
BEX1	0.324957	1.54e-11
KMT5C	0.311055	1.2e-10
PDE6B	0.532386	2.19e-31
GSTT2B	0.332816	4.63e-12
KRBA1	0.311643	1.1e-10
TRIM45	0.313264	8.71e-11
TUT4	0.319487	3.5e-11
FADS2	0.410857	3.95e-18
CCNJL	0.366738	1.69e-14
MSI1	0.374278	4.42e-15
RNFT2	0.349994	2.94e-13
ANKRD6	0.32375	1.85e-11
EHF	-0.323781	1.84e-11
GDF11	0.440596	6.71e-21
PPP1R1A	0.382824	9.27e-16
B4GALNT1	0.33333	4.27e-12
CCDC142	0.358149	7.47e-14
AGT	0.308866	1.64e-10
LAMC1	0.316057	5.8e-11
ADAMTS7	0.322777	2.14e-11
ALPK3	0.309302	1.54e-10
TUBB2B	0.430653	6.08e-20
MDC1	0.302168	4.2e-10
PGBD1	0.404994	1.29e-17
PLA2G12B	0.3337	4.03e-12
OIT3	0.30689	2.17e-10
TET1	0.430238	6.65e-20
SHF	0.393832	1.16e-16
APH1B	0.326912	1.15e-11
FRAS1	0.344594	7.12e-13
CLSTN3	0.394831	9.54e-17
COL2A1	0.641029	8.01e-49
ASCL1	0.308742	1.67e-10
MORN3	0.51247	7.8e-29
PIF1	0.302995	3.74e-10
ADAMTS18	0.359675	5.75e-14
LRRC46	0.313387	8.56e-11
PELP1	0.390109	2.36e-16
ASGR1	0.38062	1.39e-15
P3H4	0.312481	9.76e-11
FKBP10	0.331861	5.37e-12
PLPP2	-0.309894	1.41e-10
FAM71E1	0.37532	3.67e-15
IGLON5	0.423419	2.89e-19
SYPL2	0.302278	4.14e-10
XCL1	0.346822	4.95e-13
POU2F1	0.304744	2.93e-10
SEMA6C	0.410517	4.24e-18
VASH2	0.413354	2.37e-18
PKLR	0.393796	1.17e-16
ETNK2	0.500761	2.07e-27
ANKRD53	0.420438	5.42e-19
ESPNL	0.337711	2.15e-12
CAND2	0.308042	1.84e-10
ZNF660	0.4541	2.99e-22
GFRA3	0.442608	4.26e-21
LGSN	0.374526	4.23e-15
PRSS35	0.380408	1.45e-15
SSC4D	0.49222	2.09e-26
NLGN4X	0.364095	2.68e-14
ZMYM3	0.319733	3.38e-11
IGSF1	0.364559	2.48e-14
GPC3	0.361422	4.26e-14
MAGEA4	0.353616	1.61e-13
ASTN2	0.345576	6.07e-13
GBGT1	0.326107	1.3e-11
PLEKHS1	-0.336881	2.45e-12
SERPINH1	0.324914	1.55e-11
FADS1	0.430607	6.14e-20
DUSP15	0.520773	7.05e-30
TM7SF2	0.372527	6.06e-15
DOC2A	0.309664	1.46e-10
HMGA2	0.327576	1.04e-11
GXYLT1	0.31075	1.25e-10
TCF7L1	0.450681	6.66e-22
ANKRD22	-0.362879	3.31e-14
CABYR	0.355756	1.12e-13
ROBO3	0.309171	1.57e-10
ANGPT1	0.307452	2e-10
UCHL1	0.372129	6.51e-15
OBSCN	0.334396	3.62e-12
SRSF12	0.452524	4.33e-22
C16orf87	0.310127	1.37e-10
ZKSCAN2	0.360972	4.61e-14
SLC26A2	0.319187	3.66e-11
PXYLP1	0.309031	1.6e-10
RAB39B	0.345808	5.84e-13
TSPAN18	0.358806	6.68e-14
GAREM2	0.415541	1.51e-18
SLC30A2	0.302003	4.3e-10
LRRC43	0.418977	7.38e-19
TMSB15A	0.302861	3.82e-10
RHBDL2	-0.305312	2.71e-10
GDPD5	0.405239	1.23e-17
ITLN2	0.338857	1.79e-12
EDA	0.382498	9.85e-16
APOA2	0.486571	9.33e-26
MPZ	0.329318	7.95e-12
SV2A	0.462428	4.09e-23
IGF2BP1	0.538365	3.47e-32
CELF3	0.37907	1.85e-15
ANKLE1	0.449937	7.92e-22
CILP2	0.315201	6.57e-11
C21orf58	0.30568	2.57e-10
GPSM1	0.428272	1.02e-19
BRSK1	0.409739	4.97e-18
PTH1R	0.331387	5.77e-12
FBXO27	0.335437	3.07e-12
FAM171A2	0.468176	1e-23
DBF4B	0.306387	2.33e-10
ASGR2	0.508278	2.56e-28
PDZK1IP1	-0.311488	1.13e-10
PRKAA2	0.318707	3.93e-11
AKR7A3	-0.315553	6.25e-11
MXRA8	0.329329	7.93e-12
ATXN7L2	0.318479	4.06e-11
ZNF281	0.308158	1.81e-10
ZNF496	0.325045	1.52e-11
VANGL2	0.359762	5.67e-14
TRIM17	0.313716	8.16e-11
SGPP2	-0.374219	4.47e-15
PRRT3	0.313569	8.34e-11
BSN	0.348519	3.75e-13
DACT2	0.348044	4.05e-13
SLC29A4	0.481401	3.57e-25
ADCY1	0.39841	4.76e-17
TMEM65	0.323804	1.84e-11
ZNF22	0.3487	3.64e-13
TMEM63C	0.3012	4.8e-10
SALL2	0.420036	5.9e-19
LIPC	0.322157	2.35e-11
CKB	0.304626	2.98e-10
LARP6	0.355222	1.23e-13
SCN3B	0.360146	5.31e-14
PLEKHF1	0.32278	2.14e-11
APBB1	0.35526	1.22e-13
TUB	0.402651	2.06e-17
PRTG	0.36635	1.81e-14
ZNF606	0.302088	4.25e-10
KIF7	0.329609	7.6e-12
ZBTB39	0.318966	3.78e-11
TAC3	0.320341	3.09e-11
NYAP1	0.419531	6.57e-19
MS4A15	0.385764	5.36e-16
IGF2	0.302189	4.19e-10
ART5	0.367755	1.41e-14
PROCA1	0.395367	8.6e-17
ZNF641	0.310098	1.37e-10
ZNF528	0.301937	4.34e-10
NCKAP5L	0.334058	3.81e-12
TTYH1	0.30959	1.48e-10
ZNF444	0.354296	1.43e-13
SERPINF2	0.465854	1.78e-23
HSD11B1L	0.331642	5.55e-12
SOAT2	0.549979	8.7e-34
VWCE	0.571256	6.92e-37
RAB3IL1	0.317245	4.87e-11
SPINDOC	0.33854	1.88e-12
LTBP3	0.30585	2.51e-10
GNG4	0.378522	2.05e-15
NKIRAS2	0.343564	8.41e-13
NT5DC2	0.344686	7.01e-13
SEMA4C	0.324306	1.7e-11
CXXC4	0.342481	1e-12
LCMT2	0.319156	3.68e-11
TMEM150A	0.337318	2.28e-12
LGALS9	-0.323607	1.89e-11
CHST14	0.368914	1.15e-14
CPT1C	0.336795	2.48e-12
RAB3B	0.371708	7.02e-15
KCNK9	0.33305	4.46e-12
SDC2	0.302149	4.21e-10
CCDC8	0.44683	1.62e-21
HIC2	0.485738	1.16e-25
LINGO1	0.342658	9.73e-13
TPST1	0.373019	5.55e-15
S100G	0.365588	2.07e-14
HOXD4	0.372232	6.39e-15
SLC23A1	0.344352	7.4e-13
CDH2	0.382789	9.33e-16
GTSF1	0.36061	4.9e-14
GPR37	0.393747	1.18e-16
MTSS1	0.302053	4.27e-10
ZNF160	0.314277	7.52e-11
ZNF415	0.304711	2.95e-10
ASXL1	0.363623	2.91e-14
ECEL1	0.308374	1.76e-10
FGG	0.558032	6.2e-35
FGA	0.45084	6.42e-22
FGB	0.411296	3.62e-18
P2RY6	0.321067	2.77e-11
ZIK1	0.338423	1.92e-12
TCEA2	0.347716	4.27e-13
FAM90A1	0.363557	2.95e-14
ZNF556	0.321878	2.45e-11
FADS6	0.389429	2.69e-16
EVC2	0.339185	1.7e-12
DAB1	0.380545	1.41e-15
MST1	0.465933	1.74e-23
CCDC106	0.308034	1.84e-10
TIGD3	0.379621	1.67e-15
CBX2	0.408619	6.23e-18
PIFO	0.308452	1.74e-10
CNIH2	0.367169	1.57e-14
PPM1E	0.300503	5.29e-10
ISX	0.333379	4.24e-12
NRIP3	0.363649	2.9e-14
LRRN1	0.322312	2.3e-11
B3GALT6	0.338173	1.99e-12
BNIP3	0.309053	1.6e-10
ZSCAN2	0.419374	6.78e-19
PFN4	0.318754	3.9e-11
MAMSTR	0.472897	3.1e-24
ULK1	0.321616	2.55e-11
PGBD5	0.336783	2.48e-12
SOX12	0.316703	5.28e-11
ZNF114	0.331141	6e-12
GLDC	0.363609	2.92e-14
STX19	-0.357465	8.39e-14
PFAS	0.318105	4.3e-11
LDLRAD3	0.331107	6.03e-12
ARID3B	0.314862	6.91e-11
MKRN3	0.380966	1.31e-15
LBX2	0.441917	4.98e-21
PIPOX	0.372827	5.74e-15
FIZ1	0.356202	1.04e-13
ZNF48	0.39356	1.22e-16
TMEM86B	0.403909	1.61e-17
F2	0.615764	3.74e-44
FZD2	0.31149	1.13e-10
RNF182	0.316118	5.75e-11
ZNF594	0.339811	1.54e-12
CHST13	0.473839	2.45e-24
OXTR	0.313812	8.05e-11
FKRP	0.337424	2.25e-12
SLC26A11	0.426033	1.65e-19
UTS2R	0.362761	3.38e-14
ZFP41	0.304676	2.96e-10
PNMA8A	0.444384	2.84e-21
HHIPL1	0.356685	9.58e-14
SPACA6	0.375617	3.47e-15
GLTPD2	0.357566	8.25e-14
FES	0.330939	6.19e-12
GALR2	0.458556	1.04e-22
MTA1	0.336546	2.58e-12
CADM1	0.334494	3.56e-12
RIPPLY3	0.305426	2.67e-10
ZNF530	0.334401	3.61e-12
EMILIN3	0.397056	6.2e-17
PNMA3	0.600739	1.42e-41
ADRA2C	0.305542	2.62e-10
GPR173	0.381049	1.29e-15
CLDN6	0.477819	8.95e-25
SMIM10	0.327866	9.92e-12
LCN12	0.33234	4.98e-12
TMEM121	0.399073	4.18e-17
SIVA1	0.310548	1.29e-10
RFX6	0.391077	1.96e-16
MAGEA11	0.393146	1.32e-16
C12orf56	0.354843	1.31e-13
PRAME	0.455396	2.2e-22
ZNF696	0.311637	1.1e-10
NAT8L	0.485803	1.14e-25
EDARADD	0.322846	2.12e-11
SLC51B	0.308826	1.65e-10
PDZD7	0.410447	4.3e-18
RTN4RL2	0.345345	6.3e-13
EMID1	0.32512	1.51e-11
TMPRSS6	0.352985	1.79e-13
BCAM	0.456699	1.62e-22
WDR86	0.304202	3.16e-10
EPOR	0.4123	2.94e-18
ZNF385C	0.329917	7.25e-12
MAGEH1	0.333868	3.93e-12
C11orf95	0.378762	1.96e-15
MAPK12	0.400033	3.46e-17
SMTNL2	0.52949	5.27e-31
POTEE	0.378952	1.89e-15
SBK1	0.398453	4.72e-17
SLC38A3	0.369135	1.11e-14
TMEM198	0.332272	5.03e-12
BCL2L15	-0.37023	9.13e-15
KLRG2	0.310314	1.33e-10
RELN	0.320245	3.13e-11
ZFP92	0.338803	1.8e-12
AKR1C3	-0.317101	4.98e-11
GREB1	0.458244	1.12e-22
RYR1	0.370336	8.96e-15
ZKSCAN7	0.413035	2.53e-18
MYL6B	0.415764	1.44e-18
POTEF	0.441049	6.06e-21
HCAR1	0.307512	1.99e-10
SMIM10L2B	0.378919	1.9e-15
ZNF682	0.364248	2.61e-14
ZNF257	0.300524	5.27e-10
MAGEA6	0.314719	7.05e-11
GUCA2A	0.303349	3.56e-10
OGDHL	0.340495	1.38e-12
ZNF71	0.362512	3.53e-14
S100A6	-0.306269	2.37e-10
ELOVL2	0.38096	1.31e-15
SULT1C4	0.412858	2.63e-18
ZNF607	0.303665	3.41e-10
ZNF334	0.39543	8.5e-17
ZNF813	0.389463	2.67e-16
SLC34A3	0.430963	5.68e-20
MAGEA1	0.350811	2.56e-13
IPO9	0.303837	3.33e-10
ITPRIPL1	0.420258	5.63e-19
CSAG1	0.322021	2.4e-11
TBKBP1	0.405246	1.23e-17
FOXO6	0.324862	1.57e-11
ZDBF2	0.371271	7.59e-15
PBX2	0.405004	1.29e-17
ZBTB12	0.351967	2.12e-13
GPANK1	0.349667	3.1e-13
APOM	0.409085	5.67e-18
PRR3	0.399268	4.02e-17
GNL1	0.30148	4.62e-10
TTC25	0.318662	3.96e-11
ZBTB10	0.366172	1.87e-14
TMEM170B	0.33219	5.1e-12
RTL8B	0.317965	4.38e-11
MLLT11	0.376745	2.83e-15
MAGEA12	0.349372	3.25e-13
GPC2	0.447489	1.39e-21
ZNF134	0.301277	4.75e-10
LYRM4	0.339662	1.57e-12
ZNF727	0.331573	5.61e-12
IGSF23	0.300205	5.51e-10
MAGEA3	0.311066	1.2e-10
NPTXR	0.367821	1.4e-14
MYBPHL	0.400675	3.05e-17
PPT2	0.375197	3.75e-15
C1GALT1C1L	0.473508	2.66e-24
RNF224	0.40262	2.07e-17
C5orf58	0.369234	1.09e-14
C19orf81	0.316111	5.76e-11
SMIM1	0.429377	8.02e-20
CLEC2L	0.446892	1.6e-21
ZNF853	0.419441	6.69e-19
PEG10	0.42631	1.56e-19
ZCCHC3	0.35168	2.22e-13
USP51	0.472823	3.16e-24
GPR162	0.323784	1.84e-11
ZNF550	0.318514	4.04e-11
MAGEL2	0.37653	2.94e-15
MEX3A	0.415658	1.47e-18
SMLR1	0.40616	1.02e-17
SLC22A31	0.3732	5.37e-15
C19orf84	0.58912	1.14e-39
FBXO17	0.380083	1.54e-15
AC023509.3	0.474061	2.32e-24
RASL10B	0.467431	1.21e-23
USP27X	0.397695	5.47e-17
ZNF280B	0.337429	2.24e-12
